# Supplementary material for: A dual-isotope approach to allow conclusive partitioning between three sources
Source: Nat Commun. 2015 Nov 4;6:8708. doi: 10.1038/ncomms9708 (PMC4667633; doi:10.1038/ncomms9708)
Supplement: Supplementary Data — Data to be used as examples with the R scripts provided as Supplementary Datasets 1.R and 2.R. [file ncomms9708-s4.xls]

## Sheet: ncomms9708-s4
dTotal1	dTotal2	dA	dB	dC1	dC2	Ftotal1	Ftotal2
-25.9137	-26.1197	-29.9749	-13.46	36.6378	112.249	1.23742	1.27264
-26.1728	-24.3026	-29.69	-13.5	40.1001	113.435	1.06881	1.80715
-26.1892	-25.3955	-29.7862	-13.3457	42.7572	113.696	1.92211	1.27
-28.8362	-25.0399	-29.6176	-13.245	40.55	107.15	0.998614	1.30739
-26.8079	-25.2119	-29.2825	-13.2963	41.63	103.74	1.06748	1.66397
-28.148	-24.4071	-29.4763		37.66	114.62	1.17336	1.22891
-27.5938	-26.8105	-27.3282		32.39	110.01	0.991812	1.57144
				34.02	99.57
				36.76	93.56
				44.41	108.83
				29.84	92.89
				37.53	106.24
				32.73	105.94
